# Supplementary material for: Neurological Complications in Surgical Patients with Left-Sided Infective Endocarditis: Risk Factors, Prognosis, and Surgical Timing
Source: J Cardiovasc Dev Dis. 2025 Dec 24;13(1):13. doi: 10.3390/jcdd13010013 (PMC12841926; doi:10.3390/jcdd13010013)
Supplement: Supplementary file 1 [file jcdd-13-00013-s001.zip]

Archive with 1 entries (1 files):
- jcdd-3990478-supplementary.pdf
